# Supplementary material for: Investigating the Endo-Lysosomal System in Major Neurocognitive Disorders Due to Alzheimer’s Disease, Frontotemporal Lobar Degeneration and Lewy Body Disease: Evidence for SORL1 as a Cross-Disease Gene
Source: Int J Mol Sci. 2021 Dec 20;22(24):13633. doi: 10.3390/ijms222413633 (PMC8704369; doi:10.3390/ijms222413633)
Supplement: Supplementary file 1 [file ijms-22-13633-s001.zip]

Archive with 3 entries (3 files):
- TableS1_revised.xlsx
- TableS2_revised.pdf
- TableS3_revised.pdf
