# Supplementary material for: Investigating the Endo-Lysosomal System in Major Neurocognitive Disorders Due to Alzheimer’s Disease, Frontotemporal Lobar Degeneration and Lewy Body Disease: Evidence for SORL1 as a Cross-Disease Gene
Source: Int J Mol Sci. 2021 Dec 20;22(24):13633. doi: 10.3390/ijms222413633 (PMC8704369; doi:10.3390/ijms222413633)
Supplement: Supplementary file 1 [file ijms-22-13633-s001.zip › TableS1_revised.xlsx]

## Sheet: summary and legends
Structure
Sheet 1 "summary and legends" contains information regarding the table, its content, its structure and the legends
Sheet 2 "data" contains the actual data obtained from the analysis: expression, RVIS and filtering
Sheet 3 "quartile" contains a basic statistical summary of the expression levels in each region
Sheet 2_data
The table contains genes as rows
Col A	ensembl gene id
Col B	gene symbol
Col C-O	expression extracted from GTeX as TPM for 13 cerebral regions
Col P	mean of the TPM throughout all regions
Col Q	median of the TPM throughout all regions
Col R	RVIS score for the gene
Col S	Number of regions in which the gene has a TPM expression above the 75th percentile of the distribution of expressions of all genes in the table
Col T	Name of the regions that pass the TPM filter explained above
Legend
	Selected genes passing both criteria: RVIS score < -0.615 and TPM > 75th percentile of the region in at least two regions
	Additional selected genes: TPM > 75th percentile of the region in at least two regions and the lowest RVIS score

## Sheet: data
ensembl_gene_id	symbol	amygdala	anterior_cingulate_cortex	caudate_basal_ganglia	cerebellar_hemisphere	cerebellum	cortex	frontal_cortex	hippocampus	hypothalamus	nucleus_accumbens_basal_ganglia	putamen_basal_ganglia	spinal_cord_cervical	substantia_nigra	mean_TPM	median_TPM	rvis_score	tpm_filter	regions
ENSG00000107331.12	ABCA2	76.17	55.84	84.805	130.6	166.4	94.76	72.13	124.7	80.78	68.6	89.305	446.5	133.95	124.965	89.305	-4.24	13	amygdala,anterior_cingulate_cortex,caudate_basal_ganglia,cerebellar_hemisphere,cerebellum,cortex,frontal_cortex,hippocampus,hypothalamus,nucleus_accumbens_basal_ganglia,putamen_basal_ganglia,spinal_cord_cervical,substantia_nigra
ENSG00000137642.8	SORL1	14.875	21.65	17.56	56.295	54.49	29.81	40.73	20.52	20.24	19.26	11.54	38.2	27.085	28.635	21.65	-2.34	5	cerebellar_hemisphere,cerebellum,frontal_cortex,spinal_cord_cervical,substantia_nigra
ENSG00000065000.11	AP3D1	34.96	45.87	41.465	114.4	117.6	61.695	61.02	34.31	47.59	46.39	33.44	35.81	36.075	54.6635	45.87	-2.28	13	amygdala,anterior_cingulate_cortex,caudate_basal_ganglia,cerebellar_hemisphere,cerebellum,cortex,frontal_cortex,hippocampus,hypothalamus,nucleus_accumbens_basal_ganglia,putamen_basal_ganglia,spinal_cord_cervical,substantia_nigra
ENSG00000183020.9	AP2A2	23.28	34.62	23.89	132.55	136.6	54.4	50.73	24.53	31.63	31.88	19.815	26.7	21.6	47.0942	31.63	-1.77	11	amygdala,anterior_cingulate_cortex,caudate_basal_ganglia,cerebellar_hemisphere,cerebellum,cortex,frontal_cortex,hippocampus,hypothalamus,nucleus_accumbens_basal_ganglia,putamen_basal_ganglia
ENSG00000102858.8	MGRN1	16.94	22.19	21.245	66.76	79.68	37.21	31	20.26	19.61	25.23	17.315	22.59	14.525	30.3504	22.19	-1.77	4	cerebellar_hemisphere,cerebellum,cortex,nucleus_accumbens_basal_ganglia
ENSG00000130287.9	NCAN	42.025	57.28	47.04	15.24	22.46	61.585	57.11	32.88	21.32	57.31	36.665	3.79	14.895	36.1231	36.665	-1.74	8	amygdala,anterior_cingulate_cortex,caudate_basal_ganglia,cortex,frontal_cortex,hippocampus,nucleus_accumbens_basal_ganglia,putamen_basal_ganglia
ENSG00000111667.9	USP5	35.555	53.4	36.78	71.925	77.53	79.39	80.22	38.61	63.2	48.65	32.205	54.45	45.1	55.155	53.4	-1.68	13	amygdala,anterior_cingulate_cortex,caudate_basal_ganglia,cerebellar_hemisphere,cerebellum,cortex,frontal_cortex,hippocampus,hypothalamus,nucleus_accumbens_basal_ganglia,putamen_basal_ganglia,spinal_cord_cervical,substantia_nigra
ENSG00000103723.8	AP3B2	14.495	26.81	14.535	94.23	102.8	48.87	46.45	16.63	25.37	21.88	11.08	8.929	10.575	34.0503	21.88	-1.62	5	anterior_cingulate_cortex,cerebellar_hemisphere,cerebellum,cortex,frontal_cortex
ENSG00000100280.12	AP1B1	33.64	42.99	40.5	73.165	80.3	60.455	59.06	30.65	45.89	46.73	37.475	45.22	41.335	49.0315	45.22	-1.53	13	amygdala,anterior_cingulate_cortex,caudate_basal_ganglia,cerebellar_hemisphere,cerebellum,cortex,frontal_cortex,hippocampus,hypothalamus,nucleus_accumbens_basal_ganglia,putamen_basal_ganglia,spinal_cord_cervical,substantia_nigra
ENSG00000185359.8	HGS	30.27	40.05	31.31	85.62	94.28	58.89	52.39	31.24	39.51	37.26	25.365	49.84	32.515	46.8108	39.51	-1.5	13	amygdala,anterior_cingulate_cortex,caudate_basal_ganglia,cerebellar_hemisphere,cerebellum,cortex,frontal_cortex,hippocampus,hypothalamus,nucleus_accumbens_basal_ganglia,putamen_basal_ganglia,spinal_cord_cervical,substantia_nigra
ENSG00000196961.8	AP2A1	33.95	47.23	33.175	102.3	113.3	82.185	74.87	31.13	45.66	38.24	27.685	37.5	32.46	53.8219	38.24	-1.46	13	amygdala,anterior_cingulate_cortex,caudate_basal_ganglia,cerebellar_hemisphere,cerebellum,cortex,frontal_cortex,hippocampus,hypothalamus,nucleus_accumbens_basal_ganglia,putamen_basal_ganglia,spinal_cord_cervical,substantia_nigra
ENSG00000079805.12	DNM2	17.255	15.33	19.795	44.345	49.5	23.065	18.09	21.58	25.88	18.69	19.575	69.56	25.575	28.3262	21.58	-1.33	4	cerebellar_hemisphere,cerebellum,spinal_cord_cervical,substantia_nigra
ENSG00000141367.7	CLTC	46.165	67.03	58.825	140.45	109.6	80.75	114.3	45.57	69.14	67.48	43.94	69.49	54.055	74.3688	67.48	-1.31	13	amygdala,anterior_cingulate_cortex,caudate_basal_ganglia,cerebellar_hemisphere,cerebellum,cortex,frontal_cortex,hippocampus,hypothalamus,nucleus_accumbens_basal_ganglia,putamen_basal_ganglia,spinal_cord_cervical,substantia_nigra
ENSG00000159363.13	ATP13A2	44.275	71.57	46.28	107.5	118	123.35	110	50.56	91.86	65.41	37.385	33.2	61.53	73.9169	65.41	-1.16	12	amygdala,anterior_cingulate_cortex,caudate_basal_ganglia,cerebellar_hemisphere,cerebellum,cortex,frontal_cortex,hippocampus,hypothalamus,nucleus_accumbens_basal_ganglia,putamen_basal_ganglia,substantia_nigra
ENSG00000013016.10	EHD3	26.69	38.41	14.26	47.595	44.79	54.205	69.96	25.37	22.72	15.25	12.37	14.72	17.805	31.0881	25.37	-1.13	7	amygdala,anterior_cingulate_cortex,cerebellar_hemisphere,cerebellum,cortex,frontal_cortex,hippocampus
ENSG00000100083.14	GGA1	13.815	14.85	14.96	54.635	56.28	19.675	18.38	15.24	17.5	15.78	13.4	25.83	16.33	22.8212	16.33	-1.11	2	cerebellar_hemisphere,cerebellum
ENSG00000132692.14	BCAN	188.7	138.5	134.65	66.685	77.61	110.2	108.6	122.5	105.8	126.2	110.15	68.25	108	112.757	110.15	-1.06	13	amygdala,anterior_cingulate_cortex,caudate_basal_ganglia,cerebellar_hemisphere,cerebellum,cortex,frontal_cortex,hippocampus,hypothalamus,nucleus_accumbens_basal_ganglia,putamen_basal_ganglia,spinal_cord_cervical,substantia_nigra
ENSG00000080824.14	HSP90AA1	405.45	495.7	517.7	719.25	579.9	536.9	722.2	486.4	743.5	610.8	394.15	716.1	592.25	578.485	579.9	-1.02	13	amygdala,anterior_cingulate_cortex,caudate_basal_ganglia,cerebellar_hemisphere,cerebellum,cortex,frontal_cortex,hippocampus,hypothalamus,nucleus_accumbens_basal_ganglia,putamen_basal_ganglia,spinal_cord_cervical,substantia_nigra
ENSG00000063660.4	GPC1	50.315	71.52	52.075	124.45	150	106.45	83.58	48.24	48.98	60.65	41.08	23.17	32.685	68.7073	52.075	-1.02	12	amygdala,anterior_cingulate_cortex,caudate_basal_ganglia,cerebellar_hemisphere,cerebellum,cortex,frontal_cortex,hippocampus,hypothalamus,nucleus_accumbens_basal_ganglia,putamen_basal_ganglia,substantia_nigra
ENSG00000197746.9	PSAP	425.25	519.5	637.15	1005.5	864	648.55	775.7	427.4	577.6	726	500.05	806.7	574.45	652.912	637.15	-1	13	amygdala,anterior_cingulate_cortex,caudate_basal_ganglia,cerebellar_hemisphere,cerebellum,cortex,frontal_cortex,hippocampus,hypothalamus,nucleus_accumbens_basal_ganglia,putamen_basal_ganglia,spinal_cord_cervical,substantia_nigra
ENSG00000103365.11	GGA2	10.33	14.65	14.545	81.345	81.2	20.805	20.54	9.796	15.99	18.51	11.095	12.23	11.4	24.8028	14.65	-0.98	2	cerebellar_hemisphere,cerebellum
ENSG00000006125.12	AP2B1	56.22	71.84	62.925	107.55	104.3	94.08	102.6	52.66	68.71	72.62	50.9	87.24	61.9	76.4265	71.84	-0.96	13	amygdala,anterior_cingulate_cortex,caudate_basal_ganglia,cerebellar_hemisphere,cerebellum,cortex,frontal_cortex,hippocampus,hypothalamus,nucleus_accumbens_basal_ganglia,putamen_basal_ganglia,spinal_cord_cervical,substantia_nigra
ENSG00000215305.5	VPS16	11.535	14.81	12.495	54.825	55.75	24.485	22.93	12.91	18.99	15.07	11.335	20.43	14.24	22.2927	15.07	-0.9	2	cerebellar_hemisphere,cerebellum
ENSG00000064601.12	CTSA	33.96	43.36	39.24	87.525	86.21	61.71	68.98	33.97	45.38	39.59	34.735	49.82	38.79	51.0208	43.36	-0.87	13	amygdala,anterior_cingulate_cortex,caudate_basal_ganglia,cerebellar_hemisphere,cerebellum,cortex,frontal_cortex,hippocampus,hypothalamus,nucleus_accumbens_basal_ganglia,putamen_basal_ganglia,spinal_cord_cervical,substantia_nigra
ENSG00000072958.4	AP1M1	24.535	33.09	23.605	54.78	53.52	45.735	53.63	23.43	41.33	28.18	19.69	37.13	31.63	36.1758	33.09	-0.87	13	amygdala,anterior_cingulate_cortex,caudate_basal_ganglia,cerebellar_hemisphere,cerebellum,cortex,frontal_cortex,hippocampus,hypothalamus,nucleus_accumbens_basal_ganglia,putamen_basal_ganglia,spinal_cord_cervical,substantia_nigra
ENSG00000166887.11	VPS39	23.965	29.55	30.905	67.395	67.7	44.765	43.54	24.86	33.49	35.27	25.08	31.67	26.12	37.2546	31.67	-0.84	12	amygdala,anterior_cingulate_cortex,caudate_basal_ganglia,cerebellar_hemisphere,cerebellum,cortex,frontal_cortex,hippocampus,hypothalamus,nucleus_accumbens_basal_ganglia,putamen_basal_ganglia,substantia_nigra
ENSG00000137486.12	ARRB1	23.72	34.03	29.345	34.325	38.3	32.5	33.14	17.92	21.85	36.4	23.8	8.792	21.565	27.3605	29.345	-0.84	6	amygdala,anterior_cingulate_cortex,caudate_basal_ganglia,cortex,nucleus_accumbens_basal_ganglia,putamen_basal_ganglia
ENSG00000109971.9	HSPA8	211.1	269.5	269.3	684.9	648.6	527.05	517.3	212.8	364.3	314.3	233.65	441.6	317.05	385.496	317.05	-0.82	13	amygdala,anterior_cingulate_cortex,caudate_basal_ganglia,cerebellar_hemisphere,cerebellum,cortex,frontal_cortex,hippocampus,hypothalamus,nucleus_accumbens_basal_ganglia,putamen_basal_ganglia,spinal_cord_cervical,substantia_nigra
ENSG00000047249.12	ATP6V1H	45.245	54.02	50.29	64.98	54.75	76.395	98.75	41.93	42.05	63.25	34.5	31.67	27.765	52.7381	50.29	-0.73	12	amygdala,anterior_cingulate_cortex,caudate_basal_ganglia,cerebellar_hemisphere,cerebellum,cortex,frontal_cortex,hippocampus,hypothalamus,nucleus_accumbens_basal_ganglia,putamen_basal_ganglia,substantia_nigra
ENSG00000033627.10	ATP6V0A1	43.65	74.08	50.855	162.7	154.3	111.85	126.6	48.23	75.33	69.64	43.61	73.32	54.165	83.7177	73.32	-0.69	13	amygdala,anterior_cingulate_cortex,caudate_basal_ganglia,cerebellar_hemisphere,cerebellum,cortex,frontal_cortex,hippocampus,hypothalamus,nucleus_accumbens_basal_ganglia,putamen_basal_ganglia,spinal_cord_cervical,substantia_nigra
ENSG00000116675.11	DNAJC6	31.745	44.34	24.3	85.5	52.77	41.425	80.14	38.23	57.53	32.12	21.12	68.23	48.485	48.1488	44.34	-0.66	13	amygdala,anterior_cingulate_cortex,caudate_basal_ganglia,cerebellar_hemisphere,cerebellum,cortex,frontal_cortex,hippocampus,hypothalamus,nucleus_accumbens_basal_ganglia,putamen_basal_ganglia,spinal_cord_cervical,substantia_nigra
ENSG00000125447.12	GGA3	10.855	13.71	13.295	45.13	52.42	28.605	23.32	11.44	14.7	15.57	10.825	18.12	11.35	20.7185	14.7	-0.64	2	cerebellar_hemisphere,cerebellum
ENSG00000117984.8	CTSD	148.8	190.1	181.9	242.35	271.2	264.55	287	168.6	268.5	188.8	166.45	365.8	283.1	232.858	242.35	-0.58	13	amygdala,anterior_cingulate_cortex,caudate_basal_ganglia,cerebellar_hemisphere,cerebellum,cortex,frontal_cortex,hippocampus,hypothalamus,nucleus_accumbens_basal_ganglia,putamen_basal_ganglia,spinal_cord_cervical,substantia_nigra
ENSG00000100284.16	TOM1	20.8	29.28	23.455	39.545	41.94	42.985	45.42	20.86	39.73	28.28	18.435	26.8	27.89	31.1862	28.28	-0.55	8	anterior_cingulate_cortex,caudate_basal_ganglia,cerebellum,cortex,frontal_cortex,hypothalamus,nucleus_accumbens_basal_ganglia,substantia_nigra
ENSG00000102879.11	CORO1A	25.635	32.93	19.865	47.41	43.67	44.725	49.66	24.01	24.6	25.57	15.74	25.17	19.795	30.6754	25.57	-0.51	8	amygdala,anterior_cingulate_cortex,cerebellar_hemisphere,cerebellum,cortex,frontal_cortex,hippocampus,nucleus_accumbens_basal_ganglia
ENSG00000223501.4	VPS52	14.435	16.64	17.755	46.435	49.27	25.1	23.12	15.98	16.76	19.94	14.36	26.18	17.205	23.3215	17.755	-0.51	2	cerebellar_hemisphere,cerebellum
ENSG00000107295.8	SH3GL2	42.085	75.66	35.495	469.65	337.6	117.6	208.8	40.31	39.26	44.89	19.91	24.13	24.91	113.869	42.085	-0.49	11	amygdala,anterior_cingulate_cortex,caudate_basal_ganglia,cerebellar_hemisphere,cerebellum,cortex,frontal_cortex,hippocampus,hypothalamus,nucleus_accumbens_basal_ganglia,putamen_basal_ganglia
ENSG00000104341.12	LAPTM4B	20.975	25.4	18.325	17.61	19.62	26.275	34.34	17.85	29.69	18.39	16.105	42.33	30.055	24.3819	20.975	-0.38	5	anterior_cingulate_cortex,frontal_cortex,hypothalamus,spinal_cord_cervical,substantia_nigra
ENSG00000159720.7	ATP6V0D1	47.67	76.78	55.75	139.5	145	127.45	134.6	59.73	98.14	67.24	48.815	64.59	64.17	86.8796	67.24	-0.36	13	amygdala,anterior_cingulate_cortex,caudate_basal_ganglia,cerebellar_hemisphere,cerebellum,cortex,frontal_cortex,hippocampus,hypothalamus,nucleus_accumbens_basal_ganglia,putamen_basal_ganglia,spinal_cord_cervical,substantia_nigra
ENSG00000110651.7	CD81	161.3	160	188.35	145.45	195.4	197.45	173.5	145.4	236	197.8	161.3	270.9	253.15	191.231	188.35	-0.34	13	amygdala,anterior_cingulate_cortex,caudate_basal_ganglia,cerebellar_hemisphere,cerebellum,cortex,frontal_cortex,hippocampus,hypothalamus,nucleus_accumbens_basal_ganglia,putamen_basal_ganglia,spinal_cord_cervical,substantia_nigra
ENSG00000090581.5	GNPTG	78.9	83.91	72.175	114.3	104.8	85.665	104.4	82.87	86.79	76.23	70.365	141.1	89.715	91.6323	85.665	-0.33	13	amygdala,anterior_cingulate_cortex,caudate_basal_ganglia,cerebellar_hemisphere,cerebellum,cortex,frontal_cortex,hippocampus,hypothalamus,nucleus_accumbens_basal_ganglia,putamen_basal_ganglia,spinal_cord_cervical,substantia_nigra
ENSG00000135404.7	CD63	139.7	137.2	121.05	89.89	87.18	119.2	144.9	128.2	166.1	108.7	109.1	219.9	187.1	135.248	128.2	-0.25	13	amygdala,anterior_cingulate_cortex,caudate_basal_ganglia,cerebellar_hemisphere,cerebellum,cortex,frontal_cortex,hippocampus,hypothalamus,nucleus_accumbens_basal_ganglia,putamen_basal_ganglia,spinal_cord_cervical,substantia_nigra
ENSG00000198932.8	GPRASP1	23.375	36.49	28.225	151.4	142.8	63.41	69.66	22.59	53.94	49.23	20.7	17.58	19.835	53.7873	36.49	-0.24	11	amygdala,anterior_cingulate_cortex,caudate_basal_ganglia,cerebellar_hemisphere,cerebellum,cortex,frontal_cortex,hippocampus,hypothalamus,nucleus_accumbens_basal_ganglia,putamen_basal_ganglia
ENSG00000075785.8	RAB7A	158.25	168.8	163.5	224.1	176.6	159	225.1	163.6	188	171.8	126	256.8	182.6	181.858	171.8	-0.23	13	amygdala,anterior_cingulate_cortex,caudate_basal_ganglia,cerebellar_hemisphere,cerebellum,cortex,frontal_cortex,hippocampus,hypothalamus,nucleus_accumbens_basal_ganglia,putamen_basal_ganglia,spinal_cord_cervical,substantia_nigra
ENSG00000175416.8	CLTB	73.635	106.3	74.72	175.7	163.1	125.65	149.2	75.41	104.3	95.08	70.335	67.96	78.805	104.63	95.08	-0.23	13	amygdala,anterior_cingulate_cortex,caudate_basal_ganglia,cerebellar_hemisphere,cerebellum,cortex,frontal_cortex,hippocampus,hypothalamus,nucleus_accumbens_basal_ganglia,putamen_basal_ganglia,spinal_cord_cervical,substantia_nigra
ENSG00000204386.6	NEU1	14.125	19.84	19.37	50.36	43.91	26.775	32.4	14.39	26.73	23.37	15.215	16.01	15.475	24.4592	19.84	-0.23	2	cerebellar_hemisphere,cerebellum
ENSG00000188157.9	AGRN	19.955	24.42	20.33	4.986	8.278	45.995	34.57	17.2	16.13	16.08	19.525	18.96	15.685	20.1626	18.96	-0.22	2	cortex,frontal_cortex
ENSG00000206418.3	RAB12	29.8	35.57	28.055	81.39	60.85	32.175	46.94	26.04	33.4	34.12	22.535	30.63	24.525	37.3869	32.175	-0.21	11	amygdala,anterior_cingulate_cortex,caudate_basal_ganglia,cerebellar_hemisphere,cerebellum,cortex,frontal_cortex,hippocampus,hypothalamus,nucleus_accumbens_basal_ganglia,putamen_basal_ganglia
ENSG00000185896.9	LAMP1	65.965	59.21	80.79	85.69	89.83	73.725	82.36	74.58	82.33	71.78	80.1	227.8	92.965	89.7788	80.79	-0.2	13	amygdala,anterior_cingulate_cortex,caudate_basal_ganglia,cerebellar_hemisphere,cerebellum,cortex,frontal_cortex,hippocampus,hypothalamus,nucleus_accumbens_basal_ganglia,putamen_basal_ganglia,spinal_cord_cervical,substantia_nigra
ENSG00000131238.12	PPT1	57.015	66.55	70.99	114.55	89.55	73.865	93.47	51.37	72.43	73.66	53.96	79.74	62.31	73.8046	72.43	-0.16	13	amygdala,anterior_cingulate_cortex,caudate_basal_ganglia,cerebellar_hemisphere,cerebellum,cortex,frontal_cortex,hippocampus,hypothalamus,nucleus_accumbens_basal_ganglia,putamen_basal_ganglia,spinal_cord_cervical,substantia_nigra
ENSG00000143669.9	LYST	2.06	2.259	2.759	14.905	14.62	3.615	3.511	2.299	2.967	3.454	2.0595	4.32	2.367	4.70735	2.967	-3.04	0
ENSG00000137474.15	MYO7A	1.7115	1.465	1.1115	0.99245	1.116	2.37	2.025	1.369	4.712	1.014	0.72805	2.421	2.177	1.78558	1.465	-2.51	0
ENSG00000197081.8	IGF2R	4.702	4.978	6.101	11.165	11.01	6.5295	6.819	5.888	7.324	5.925	5.0685	12.12	6.479	7.23915	6.479	-1.93	0
ENSG00000150967.13	ABCB9	3.2215	5.605	4.645	13.28	13.58	8.356	7.381	3.182	5.046	5.361	3.8515	4.017	4.2515	6.29058	5.046	-1.82	0
ENSG00000185722.12	ANKFY1	8.532	8.957	12.09	24.24	27.94	12.38	11.88	8.994	11.33	13.48	9.0305	17.51	10.305	13.5899	11.88	-1.75	0
ENSG00000171608.11	PIK3CD	4.06	5.462	3.136	6.266	7.214	7.921	7.485	4.884	4.686	3.033	3.0715	4.689	4.887	5.13804	4.884	-1.66	0
ENSG00000135968.15	GCC2	7.4215	8.209	11.53	7.4385	6.475	8.6035	13.47	5.587	8.238	9.941	8.999	8.753	6.802	8.57442	8.238	-1.63	0
ENSG00000239732.2	TLR9	0.4791	0.5675	0.72685	5.29	6.047	0.8915	0.7467	0.5302	0.7564	0.7929	0.614	0.9135	0.5343	1.45307	0.7467	-1.61	0
ENSG00000105186.10	ANKRD27	5.919	7.217	7.1775	16.775	14	8.7965	10.55	6.264	7.806	6.907	5.705	11.15	7.5185	8.90658	7.5185	-1.56	0
ENSG00000104142.6	VPS18	7.715	9.795	9.2855	23.49	24.3	16.575	17.09	7.811	12.08	11.34	8.101	11.76	10.235	13.0444	11.34	-1.46	0
ENSG00000182606.10	TRAK1	10.725	14.1	10.395	36.88	36.01	17.225	18.92	9.757	12.05	11.14	7.986	12.93	11.135	16.0964	12.05	-1.43	0
ENSG00000111670.10	GNPTAB	12.705	14.71	14.28	16.74	14.81	15.375	18.64	11.04	10.49	14.92	10.545	11.8	9.5745	13.51	14.28	-1.37	0
ENSG00000141252.15	VPS53	5.034	7.259	6.853	33.855	31.9	11.48	11.32	5.386	7.722	7.628	5.763	6.011	5.264	11.1904	7.259	-1.22	0
ENSG00000221838.5	AP4M1	4.809	5.929	5.2835	14.65	15.56	9.1275	8.233	4.752	8.077	6.19	4.2915	6.603	5.0805	7.58354	6.19	-1.18	0
ENSG00000171298.8	GAA	16.05	17.7	18.15	34.14	38.14	27.215	24.77	17.54	28.69	22.77	14.445	30.93	21.08	23.9708	22.77	-1.16	1	hypothalamus
ENSG00000110719.5	TCIRG1	6.0975	4.953	7.1475	5.0215	7.221	7.544	5.185	6.49	8.945	5.519	7.35	17.06	10.13	7.5895	7.1475	-1.12	0
ENSG00000135966.8	TGFBRAP1	4.5065	5.578	5.3125	19.205	18.46	8.616	8.791	4.902	5.674	5.89	4.393	7.656	5.371	8.02731	5.674	-1.04	0
ENSG00000089250.14	NOS1	3.364	2.488	6.2575	3.7325	4.783	2.0725	2.142	2.667	3.645	3.955	6.554	1.673	1.806	3.47227	3.364	-1.01	0
ENSG00000077498.8	TYR	0	0	0	0	0	0	0	0	0	0	0	0.02923	0	0.00224846	0	-0.95	0
ENSG00000051009.6	FAM160A2	7.981	10.14	9.949	28.955	32.23	15.21	13.3	7.851	9.571	11.49	7.966	9.001	7.504	13.1652	9.949	-0.94	0
ENSG00000090674.11	MCOLN1	11.96	15.09	13.99	33.98	34.64	27.24	27.75	13.29	18.94	15.4	12.185	26.09	13.425	20.3062	15.4	-0.93	0
ENSG00000143952.15	VPS54	5.909	5.091	6.024	20.12	20.31	6.012	6.05	6.533	7.639	6.241	5.745	10.39	6.9145	8.69065	6.241	-0.91	0
ENSG00000213420.3	GPC2	2.318	1.871	1.3955	2.9325	2.732	1.569	1.592	2.166	1.514	1.415	1.2525	3.63	1.7675	2.01192	1.7675	-0.87	0
ENSG00000129354.7	AP1M2	0.31655	0.1298	0.07234	0.07071	0.09493	0.3273	0.3762	0.05963	0.0708	0.07282	0.05629	0.04216	0.100745	0.137713	0.07282	-0.87	0
ENSG00000114316.8	USP4	11.475	13.87	18.02	37.905	37.66	18.28	19.07	11.23	13.28	18.71	14.225	16.61	13.755	18.7762	16.61	-0.82	0
ENSG00000169919.12	GUSB	11.295	11.62	11.835	43.055	43.47	14.645	13.25	11.68	13.57	12.23	11.49	22.59	13.085	17.9858	13.085	-0.82	1	cerebellum
ENSG00000179399.9	GPC5	7.585	7.243	13.345	1.0745	1.448	7.899	7.506	3.347	5.351	13.65	9.491	2.213	5.387	6.57996	7.243	-0.82	0
ENSG00000172575.7	RASGRP1	3.4645	4.587	6.6135	47.855	37.89	7.5385	11.39	2.968	1.492	12.84	4.116	0.7558	0.3567	10.9128	4.587	-0.82	1	cerebellar_hemisphere
ENSG00000105851.6	PIK3CG	0.09664	0.1429	0.1185	0.03829	0.03537	0.13415	0.145	0.1169	0.1718	0.09499	0.07303	0.6014	0.2399	0.154528	0.1185	-0.81	0
ENSG00000166747.8	AP1G1	10.002	11.63	11.84	39.92	34.83	14.1	16.77	11.47	13.25	13.1	9.6875	15.64	11.475	16.4396	13.1	-0.76	0
ENSG00000108784.5	NAGLU	6.817	6.041	7.487	7.995	8.899	7.5075	6.341	6.735	9.117	6.901	7.19	16.95	10.575	8.35042	7.487	-0.75	0
ENSG00000172543.3	CTSW	0.3937	0.3161	0.3801	0.52675	0.5131	0.3619	0.3564	0.4458	0.6136	0.2815	0.38705	2.013	0.72445	0.562573	0.3937	-0.75	0
ENSG00000113721.9	PDGFRB	15.41	18.07	20.03	7.6925	13.38	23.225	16.82	12.13	11.99	16.94	19.955	12.49	16.485	15.7398	16.485	-0.72	1	putamen_basal_ganglia
ENSG00000130147.11	SH3BP4	7.3435	3.92	5.5735	2.01	3.078	5.1185	4.324	6.831	6.413	4.248	5.552	14.18	7.97	5.88935	5.552	-0.72	0
ENSG00000254087.3	LYN	3.8735	4.66	2.503	21.75	17.06	5.085	4.685	4.516	3.445	2.411	2.6055	11.39	4.943	6.84054	4.66	-0.69	0
ENSG00000141198.9	TOM1L1	1.563	2.15	1.4425	2.695	2.873	2.1975	2.584	1.088	3.01	2.221	1.0405	2.5	1.8185	2.091	2.1975	-0.69	0
ENSG00000157404.11	KIT	7.5325	11.26	11.075	29.965	26	6.327	11.19	10.94	4.452	6.757	5.2645	3.296	2.471	10.5023	7.5325	-0.68	0
ENSG00000168172.4	HOOK3	4.1695	4.467	4.338	12.79	11.39	4.2865	5.866	4.477	6.058	4.798	3.489	10.49	5.1015	6.28619	4.798	-0.67	0
ENSG00000197217.8	ENTPD4	9.0505	12.04	8.7665	33.66	29.7	18.72	23.79	9.972	12.5	10.22	7.7875	15.17	10.805	15.5524	12.04	-0.66	0
ENSG00000081014.6	AP4E1	1.718	1.804	1.966	7.638	5.922	1.932	2.419	1.991	2.448	2.07	1.657	4.2	2.194	2.91992	2.07	-0.66	0
ENSG00000113595.10	TRIM23	8.99	12.49	10.295	30.04	20.64	12.46	22.3	9.331	12.11	11.78	8.224	13.81	9.0455	13.9627	12.11	-0.62	0
ENSG00000109323.4	MANBA	4.8435	5.193	5.359	20.11	17.76	5.4945	6.26	5.342	8.382	6.669	4.217	14.55	7.0385	8.55527	6.26	-0.62	0
ENSG00000134709.6	HOOK1	2.3415	3.7	3.5695	20.135	16.47	4.6775	6.767	2.296	2.778	4.976	2.502	0.4951	0.9041	5.50859	3.5695	-0.62	0
ENSG00000185344.9	ATP6V0A2	1.9845	2.301	3.0015	10.135	9.388	2.927	3.168	2.318	2.831	3.305	2.38	3.886	2.4055	3.8485	2.927	-0.62	0
ENSG00000109113.13	RAB34	17.545	19.3	16.67	10.555	16.17	17.465	14.73	12.38	15.61	21.15	13.825	12.9	18.075	15.875	16.17	-0.6	0
ENSG00000100312.6	ACR	0.36985	0.4383	0.75885	0.5146	0.5952	0.66875	0.5595	0.3634	0.3638	0.8549	0.62115	0.626	0.3297	0.543385	0.5595	-0.6	0
ENSG00000105339.6	DENND3	6.2975	9.128	4.9035	1.8195	2.584	16.77	13.74	5.718	7.685	5.612	4.2445	11	9.132	7.58723	6.2975	-0.56	0
ENSG00000038427.11	VCAN	8.358	6.33	5.068	3.8245	4.026	4.5645	4.932	7.795	6.046	4.789	4.203	8.038	8.3515	5.87119	5.068	-0.55	0
ENSG00000070718.7	AP3M2	12.3	15.7	12.635	31.69	26.95	23.165	29.21	11.13	20.08	16.74	10.475	19.14	12.385	18.5846	16.74	-0.54	0
ENSG00000136631.8	VPS45	11.535	13.55	13.815	47.13	41.53	15.755	17.79	10.26	13.81	16.29	10.555	11.61	10.89	18.04	13.81	-0.54	1	cerebellar_hemisphere
ENSG00000213658.6	LAT	4.576	5.857	7.2465	26.84	32.54	9.7385	6.976	5.38	6.954	8.357	6.8235	6.086	4.749	10.1633	6.954	-0.54	0
ENSG00000184056.10	VPS33B	8.071	11.05	9.789	35.09	32.17	16.77	18	8.494	12.81	12.57	7.898	12.53	8.4765	14.9014	12.53	-0.53	0
ENSG00000171100.10	MTM1	7.5905	7.023	8.504	7.3905	7.812	6.718	6.609	5.481	7.806	9.691	5.6835	10.81	7.628	7.59588	7.5905	-0.52	0
ENSG00000018280.12	SLC11A1	2.36	1.291	1.7735	1.185	1.361	1.8385	1.432	2.827	4.985	1.379	1.2675	15.8	5.2925	3.29169	1.7735	-0.51	0
ENSG00000100281.9	HMGXB4	4.273	4.277	4.816	14.1	12.28	4.9795	5.448	4.554	5.07	4.868	4.1135	8.251	4.78	6.29308	4.868	-0.49	0
ENSG00000109861.11	CTSC	1.942	1.633	2.047	0.64105	0.5189	1.3385	2.076	2.472	3.25	2.009	1.5365	7.156	3.2565	2.29819	2.009	-0.45	0
ENSG00000147257.9	GPC3	0.5214	0.4326	1.05	0.40005	0.6763	0.32025	0.3696	0.4324	2.379	0.4794	0.95165	1.022	0.47525	0.731531	0.4794	-0.45	0
ENSG00000139330.5	KERA	0	0	0	0	0	0	0	0	0	0	0	0	0	0	0	-0.45	0
ENSG00000106809.6	OGN	0.75585	0.5865	1.813	0.5962	0.8479	0.5735	0.4253	0.9612	1.531	0.6613	1.963	4.185	1.6905	1.27617	0.8479	-0.43	0
ENSG00000131381.8	ZFYVE20	13.005	14.21	12.775	30.355	23.52	14.425	18.4	12.29	12.64	15.78	11.155	18.55	13.775	16.2215	14.21	-0.42	0
ENSG00000068001.9	HYAL2	6.5515	6.616	7.942	6.193	7.667	8.9955	7.281	7.636	10.01	6.773	7.5455	12.79	10.44	8.18773	7.636	-0.42	0
ENSG00000179348.7	GATA2	1.6925	1.602	1.935	1.0015	1.99	2.9185	1.961	1.915	2.113	1.67	2.115	3.391	3.428	2.13327	1.961	-0.42	0
ENSG00000122176.10	FMOD	0.77825	0.8055	1.845	0.4814	0.8425	1.2365	1.122	1.057	1.295	0.9444	2.3715	3.474	1.205	1.34293	1.122	-0.42	0
ENSG00000117560.6	FASLG	0.02575	0.02211	0.095545	0	0	0.025305	0	0.03017	0.0546	0.03846	0.05772	0.1814	0.060555	0.0455088	0.03017	-0.41	0
ENSG00000185009.8	AP3M1	7.134	7.209	7.7365	15.99	13.99	7.8975	8.932	6.952	9.983	8.314	5.898	13.62	8.9675	9.43258	8.314	-0.4	0
ENSG00000196664.4	TLR7	0.5762	0.3742	0.5553	0.1603	0.08016	0.21405	0.3102	0.594	0.6952	0.4311	0.3695	2.685	1.292	0.641324	0.4311	-0.4	0
ENSG00000100478.10	AP4S1	3.098	4.12	3.27	6.2655	5.206	5.048	6.472	2.947	3.441	4.594	2.61	3.002	2.3315	4.03115	3.441	-0.36	0
ENSG00000103066.8	PLA2G15	6.0285	7.165	6.018	26.93	29	10.58	9.958	6.22	8.583	7.52	5.15	8.17	7.3275	10.6654	7.52	-0.34	0
ENSG00000143387.8	CTSK	4.2885	4.527	3.5345	16.76	16.72	4.5975	5.201	3.606	5.17	3.568	3.448	5.223	4.465	6.23912	4.527	-0.34	0
ENSG00000119508.13	NR4A3	1.384	2.702	1.4935	1.8325	1.89	2.0245	2.619	2.546	2.014	1.527	0.8236	2.218	0.69415	1.82833	1.89	-0.34	0
ENSG00000006715.11	VPS41	14.92	17.58	15.375	17.575	18.1	23.195	29.71	14.51	18.96	17.85	12.62	27.26	17.55	18.8619	17.58	-0.33	0
ENSG00000213614.5	HEXA	10.9	12.42	13.08	22.35	27.46	15.54	15.46	12.65	14.12	14.73	10.67	27.67	14.695	16.2881	14.695	-0.33	0
ENSG00000135677.6	GNS	11.555	13.25	14.04	24.285	21.01	13.88	16.47	12.07	20.13	16.13	11.73	25.89	15.65	16.6223	15.65	-0.31	0
ENSG00000126775.8	ATG14	6.9165	8.419	9.524	23.335	19.23	9.7935	11.08	8.618	8.353	10.47	7.72	15.27	8.3395	11.313	9.524	-0.31	0
ENSG00000198951.7	NAGA	5.4135	5.1	5.889	8.9705	9.215	5.5025	5.56	5.117	7.435	6.272	4.7735	11.82	7.7865	6.83496	5.889	-0.31	0
ENSG00000142798.12	HSPG2	0.9597	0.8475	1.188	0.48065	0.8966	1.2605	0.8571	1.281	1.479	1.088	1.057	2.839	1.5805	1.2165	1.088	-0.31	0
ENSG00000053501.8	USE1	21.2	22.95	17.56	26.27	25.52	23.425	26.1	21.31	19.31	19.42	15.57	23.09	19.68	21.6465	21.31	-0.27	0
ENSG00000151176.3	PLBD2	7.1795	9.445	9.826	21.515	17.7	10.215	14.47	8.2	18.78	10.84	9.3475	18.94	12.755	13.0164	10.84	-0.27	0
ENSG00000165029.11	ABCA1	4.063	2.484	8.619	1.243	2.136	2.3035	1.998	2.791	3.059	8.201	5.0905	3.362	4.8655	3.86273	3.059	-0.24	0
ENSG00000164342.8	TLR3	0.5063	0.4098	0.53975	0.23525	0.3003	0.3453	0.3561	0.4801	0.576	0.4774	0.438	1.663	0.7834	0.546977	0.4774	-0.24	0
ENSG00000101916.11	TLR8	0.09362	0.06172	0.092755	0.031825	0.02961	0.049755	0.0618	0.1131	0.1345	0.06616	0.063845	0.4199	0.2055	0.109545	0.06616	-0.24	0
ENSG00000078081.3	LAMP3	0.075405	0.05445	0.088895	0.077085	0.07216	0.06549	0.06452	0.07368	0.1088	0.1349	0.070785	0.1892	0.078415	0.0887527	0.075405	-0.22	0
ENSG00000092531.5	SNAP23	5.223	4.618	5.555	8.0575	7.12	4.5205	4.802	5.427	5.662	5.213	4.5275	13.88	7.248	6.29642	5.427	-0.19	0
ENSG00000157823.12	AP3S2	13.51	16.63	14.975	24.525	23	18.755	20.88	12.62	17.31	17.46	11.795	20.48	16.325	17.5588	17.31	-0.18	0
ENSG00000040531.10	CTNS	5.3655	4.729	6.0665	6.452	8.255	6.3565	5.327	5.368	6.033	5.365	5.484	12.59	6.881	6.4825	6.033	-0.18	0
ENSG00000101846.6	STS	3.7305	6.325	4.8545	5.157	5.815	9.527	15.14	4.301	5.91	5.586	4.187	3.409	3.6695	5.97012	5.157	-0.18	0
ENSG00000144455.9	SUMF1	2.285	2.203	2.82	2.099	2.227	2.5545	2.763	2.353	3.485	2.957	2.514	4.912	2.9565	2.77915	2.5545	-0.18	0
ENSG00000105929.11	ATP6V0A4	0.54395	0.3702	0.45375	0.12275	0.1027	0.3113	0.3495	0.4802	0.5	0.4004	0.3003	0.2442	0.36325	0.349423	0.36325	-0.17	0
ENSG00000135441.3	BLOC1S1	56.52	56.83	51.72	42.905	39.52	49.09	62.55	52.64	52.75	51.07	48.795	87.45	62.195	54.9258	52.64	-0.16	11	amygdala,anterior_cingulate_cortex,caudate_basal_ganglia,cortex,frontal_cortex,hippocampus,hypothalamus,nucleus_accumbens_basal_ganglia,putamen_basal_ganglia,spinal_cord_cervical,substantia_nigra
ENSG00000124145.5	SDC4	60.595	56.16	86.635	14.34	19.8	50.77	46.93	34.04	43.93	69.13	67.055	27.16	68.82	49.6435	50.77	-0.16	10	amygdala,anterior_cingulate_cortex,caudate_basal_ganglia,cortex,frontal_cortex,hippocampus,hypothalamus,nucleus_accumbens_basal_ganglia,putamen_basal_ganglia,substantia_nigra
ENSG00000182492.11	BGN	30.32	27.95	42.73	12.835	21.3	40.92	29.54	37.03	27.77	24.65	43.27	31.35	40.925	31.5838	30.32	-0.16	8	amygdala,anterior_cingulate_cortex,caudate_basal_ganglia,cortex,hippocampus,hypothalamus,putamen_basal_ganglia,substantia_nigra
ENSG00000074319.8	TSG101	17.47	19.1	19.38	37.97	32.24	20.98	25.49	17.88	24.33	21.63	15.74	30.17	20.4	23.2908	20.98	-0.16	0
ENSG00000003056.3	M6PR	12.85	13.95	17.56	34.7	31.15	18.87	23.04	14.02	19.48	18.93	13.51	27.76	16.675	20.1919	18.87	-0.16	0
ENSG00000151923.13	TIAL1	13.84	13.58	15.72	59.175	61	17.53	18.31	16.93	17.39	15.08	12.77	37.97	20.5	24.5996	17.39	-0.16	3	cerebellar_hemisphere,cerebellum,spinal_cord_cervical
ENSG00000188603.12	CLN3	6.862	6.519	7.8035	17.46	17.94	8.173	7.869	6.964	9.515	8.039	6.72	14.68	8.316	9.7585	8.039	-0.16	0
ENSG00000005381.6	MPO	0.7662	1.17	0.84645	1.091	1.248	1.688	1.684	0.8864	1.101	0.7747	0.886	0.6227	0.8994	1.05107	0.8994	-0.15	0
ENSG00000185883.6	ATP6V0C	230.9	352.4	255.15	608.2	612.5	549	583.6	230.5	364.2	318.5	214.8	258.4	235.1	370.25	318.5	-0.14	13	amygdala,anterior_cingulate_cortex,caudate_basal_ganglia,cerebellar_hemisphere,cerebellum,cortex,frontal_cortex,hippocampus,hypothalamus,nucleus_accumbens_basal_ganglia,putamen_basal_ganglia,spinal_cord_cervical,substantia_nigra
ENSG00000161203.9	AP2M1	154.9	229.5	164.05	338.4	332.1	356.4	395.1	162.4	227.9	217.2	135.65	175	162.8	234.723	217.2	-0.14	13	amygdala,anterior_cingulate_cortex,caudate_basal_ganglia,cerebellar_hemisphere,cerebellum,cortex,frontal_cortex,hippocampus,hypothalamus,nucleus_accumbens_basal_ganglia,putamen_basal_ganglia,spinal_cord_cervical,substantia_nigra
ENSG00000143761.9	ARF1	133.2	171.8	141.75	230.4	211.4	207.35	247.8	147.5	184.8	181.2	118.35	149.2	126.2	173.15	171.8	-0.14	13	amygdala,anterior_cingulate_cortex,caudate_basal_ganglia,cerebellar_hemisphere,cerebellum,cortex,frontal_cortex,hippocampus,hypothalamus,nucleus_accumbens_basal_ganglia,putamen_basal_ganglia,spinal_cord_cervical,substantia_nigra
ENSG00000068697.6	LAPTM4A	87.5	81.71	93.62	98.595	81.04	73.74	87.41	71.58	94.54	85.33	75.35	112	92.605	87.3092	87.41	-0.14	13	amygdala,anterior_cingulate_cortex,caudate_basal_ganglia,cerebellar_hemisphere,cerebellum,cortex,frontal_cortex,hippocampus,hypothalamus,nucleus_accumbens_basal_ganglia,putamen_basal_ganglia,spinal_cord_cervical,substantia_nigra
ENSG00000019582.10	CD74	123.95	60.61	102.1	52.465	38.29	59.3	64.43	137.5	202.1	79.59	68.515	785.4	252.9	155.935	79.59	-0.14	12	amygdala,anterior_cingulate_cortex,caudate_basal_ganglia,cerebellar_hemisphere,cortex,frontal_cortex,hippocampus,hypothalamus,nucleus_accumbens_basal_ganglia,putamen_basal_ganglia,spinal_cord_cervical,substantia_nigra
ENSG00000149357.5	LAMTOR1	49.31	50.46	53.01	44.195	46.36	53.08	55.21	48.06	55.27	60.73	50.3	72.68	58.605	53.6362	53.01	-0.14	13	amygdala,anterior_cingulate_cortex,caudate_basal_ganglia,cerebellar_hemisphere,cerebellum,cortex,frontal_cortex,hippocampus,hypothalamus,nucleus_accumbens_basal_ganglia,putamen_basal_ganglia,spinal_cord_cervical,substantia_nigra
ENSG00000134262.8	AP4B1	4.647	5.934	6.916	28.365	25.81	7.7525	8.4	5.479	7.208	7.972	5.6775	7.099	5.987	9.78823	7.099	-0.13	0
ENSG00000106367.9	AP1S1	59.575	87.16	86.855	42.49	40.04	109.25	136.7	43.42	40.21	114	72.835	33.81	27.81	68.7812	59.575	-0.1	11	amygdala,anterior_cingulate_cortex,caudate_basal_ganglia,cortex,frontal_cortex,hippocampus,hypothalamus,nucleus_accumbens_basal_ganglia,putamen_basal_ganglia,spinal_cord_cervical,substantia_nigra
ENSG00000086065.9	CHMP5	47.605	56.79	47.615	85.87	63.11	51.335	75.53	46.89	58.45	58.47	41.22	76.18	50.245	58.4085	56.79	-0.1	13	amygdala,anterior_cingulate_cortex,caudate_basal_ganglia,cerebellar_hemisphere,cerebellum,cortex,frontal_cortex,hippocampus,hypothalamus,nucleus_accumbens_basal_ganglia,putamen_basal_ganglia,spinal_cord_cervical,substantia_nigra
ENSG00000135535.10	CD164	29.755	27.5	33.865	41.28	35.37	25.245	37.1	32.53	49.32	33.92	25.405	118.5	48.455	41.4035	33.92	-0.1	10	amygdala,anterior_cingulate_cortex,caudate_basal_ganglia,frontal_cortex,hippocampus,hypothalamus,nucleus_accumbens_basal_ganglia,putamen_basal_ganglia,spinal_cord_cervical,substantia_nigra
ENSG00000079950.9	STX7	8.471	8.939	6.936	16.5	13.16	7.3655	11.54	8.935	9.96	8.016	5.582	17.92	10.315	10.28	8.939	-0.1	0
ENSG00000137177.14	KIF13A	9.01	6.635	7.4975	15.785	14.4	7.09	7.166	8.67	7.615	6.268	7.6995	12.88	8.9705	9.20665	7.6995	-0.09	0
ENSG00000216490.3	IFI30	7.734	3.772	6.8945	4.0365	3.612	3.8295	4.495	8.138	11.26	5.113	4.8035	47.58	15.855	9.77869	5.113	-0.09	1	spinal_cord_cervical
ENSG00000163754.13	GYG1	14.975	18.65	19.615	28.33	33.01	21.535	23.76	15.81	26.06	20.38	16.76	28.62	29.315	22.8323	21.535	-0.07	1	substantia_nigra
ENSG00000128973.7	CLN6	9.057	10.79	9.3275	23.765	23.17	14.73	15.37	9.04	11.08	10.17	8.344	13.93	9.176	12.9192	10.79	-0.07	0
ENSG00000076716.7	GPC4	4.1145	4.07	4.233	1.2515	2.209	4.054	4.16	3.43	3.73	3.314	2.578	6.797	3.8435	3.67573	3.8435	-0.07	0
ENSG00000220205.4	VAMP2	204.4	319.9	157.25	527.15	506.3	412.2	439.5	197.1	248.6	240.6	131.15	154.2	177.85	285.862	240.6	-0.05	13	amygdala,anterior_cingulate_cortex,caudate_basal_ganglia,cerebellar_hemisphere,cerebellum,cortex,frontal_cortex,hippocampus,hypothalamus,nucleus_accumbens_basal_ganglia,putamen_basal_ganglia,spinal_cord_cervical,substantia_nigra
ENSG00000117410.9	ATP6V0B	50.495	64.54	55.565	114.95	108	84.77	100.7	54.87	87.96	64.98	48.3	92.16	68.26	76.5808	68.26	-0.05	13	amygdala,anterior_cingulate_cortex,caudate_basal_ganglia,cerebellar_hemisphere,cerebellum,cortex,frontal_cortex,hippocampus,hypothalamus,nucleus_accumbens_basal_ganglia,putamen_basal_ganglia,spinal_cord_cervical,substantia_nigra
ENSG00000131477.6	RAMP2	21.325	19.36	22.115	12.435	15.46	21.485	18.94	23.46	27.65	18.25	21.995	30.25	35.47	22.1688	21.485	-0.05	4	amygdala,hippocampus,putamen_basal_ganglia,substantia_nigra
ENSG00000011465.12	DCN	9.573	10.53	15.045	5.501	5.172	8.551	10.24	10.43	11	8.876	17.06	16.74	14.62	11.026	10.43	-0.05	0
ENSG00000141458.8	NPC1	9.5055	6.205	9.896	7.962	8.281	7.3285	8.033	13.07	10.12	7.006	10.13	42.15	13.4	11.7759	9.5055	-0.05	1	spinal_cord_cervical
ENSG00000139329.4	LUM	0.7182	1.115	0.75855	0.59385	0.7196	0.82455	0.9069	1.071	0.8456	0.3985	0.6202	1.097	0.7965	0.805035	0.7965	-0.05	0
ENSG00000131400.3	NAPSA	0.6886	0.6506	0.77705	1.642	2.041	1.00545	0.7886	0.6846	1.09	0.7509	0.70435	1.566	0.97895	1.02832	0.7886	-0.04	0
ENSG00000117533.10	VAMP4	10.1	13.08	11.58	39.79	29.26	11.895	18.01	10.61	14.81	13.96	9.8955	15.77	12.4	16.2431	13.08	-0.03	0
ENSG00000162512.11	SDC3	79.03	78.36	76.57	30.3	41.89	78.645	75.47	62.75	90.7	113.8	64.415	45.64	87.2	71.1362	76.57	-0.02	11	amygdala,anterior_cingulate_cortex,caudate_basal_ganglia,cortex,frontal_cortex,hippocampus,hypothalamus,nucleus_accumbens_basal_ganglia,putamen_basal_ganglia,spinal_cord_cervical,substantia_nigra
ENSG00000100600.10	LGMN	10.72	15.91	15.24	20.925	18.93	21.82	29.17	13.59	19.66	16.74	11.48	25.81	13.04	17.9258	16.74	-0.02	0
ENSG00000119396.6	RAB14	34.27	37.44	34.995	84.355	65.03	45.335	60.28	37.86	48.03	39.16	28.525	71.63	39.335	48.1727	39.335	-0.01	13	amygdala,anterior_cingulate_cortex,caudate_basal_ganglia,cerebellar_hemisphere,cerebellum,cortex,frontal_cortex,hippocampus,hypothalamus,nucleus_accumbens_basal_ganglia,putamen_basal_ganglia,spinal_cord_cervical,substantia_nigra
ENSG00000256043.2	CTSO	13.995	11.84	15.735	5.184	6.776	10.175	10.89	11.65	13.6	15.46	13.535	20.62	14.375	12.6027	13.535	-0.01	0
ENSG00000164733.16	CTSB	65.295	89.44	88.39	104.6	93.59	119.65	142.7	68.3	104.2	91.24	70.485	123.6	98.18	96.8977	93.59	0	13	amygdala,anterior_cingulate_cortex,caudate_basal_ganglia,cerebellar_hemisphere,cerebellum,cortex,frontal_cortex,hippocampus,hypothalamus,nucleus_accumbens_basal_ganglia,putamen_basal_ganglia,spinal_cord_cervical,substantia_nigra
ENSG00000103174.7	NAGPA	8.565	16.5	15.11	11.975	12.81	32.645	30.28	13.04	6.869	19.59	12.97	6.725	4.973	14.7732	12.97	0	1	cortex
ENSG00000145920.10	CPLX2	251.65	210	141.05	680.05	542.5	325.7	372.3	260.4	73.6	115	123.2	15.86	119.8	248.547	210	0.01	12	amygdala,anterior_cingulate_cortex,caudate_basal_ganglia,cerebellar_hemisphere,cerebellum,cortex,frontal_cortex,hippocampus,hypothalamus,nucleus_accumbens_basal_ganglia,putamen_basal_ganglia,substantia_nigra
ENSG00000122705.12	CLTA	68.32	82.17	64.405	159	135.2	99.365	119.9	72.97	95.61	76.66	57.45	118.7	80.67	94.6477	82.17	0.01	13	amygdala,anterior_cingulate_cortex,caudate_basal_ganglia,cerebellar_hemisphere,cerebellum,cortex,frontal_cortex,hippocampus,hypothalamus,nucleus_accumbens_basal_ganglia,putamen_basal_ganglia,spinal_cord_cervical,substantia_nigra
ENSG00000042753.7	AP2S1	69.26	94.54	63	85.325	81.74	112.95	138.1	67.26	83.49	83.97	56.315	63.96	63.63	81.8108	81.74	0.01	13	amygdala,anterior_cingulate_cortex,caudate_basal_ganglia,cerebellar_hemisphere,cerebellum,cortex,frontal_cortex,hippocampus,hypothalamus,nucleus_accumbens_basal_ganglia,putamen_basal_ganglia,spinal_cord_cervical,substantia_nigra
ENSG00000166971.12	AKTIP	40.205	42.66	31.585	50.58	41.09	42.395	55.25	36.45	44.65	34.48	28.235	55.1	42.89	41.9669	42.395	0.01	12	amygdala,anterior_cingulate_cortex,caudate_basal_ganglia,cerebellar_hemisphere,cortex,frontal_cortex,hippocampus,hypothalamus,nucleus_accumbens_basal_ganglia,putamen_basal_ganglia,spinal_cord_cervical,substantia_nigra
ENSG00000143553.6	SNAPIN	24.955	27.16	26.905	35.585	38.67	31.22	31.07	23.72	30.43	29.02	23.375	40.33	32.4	30.3723	30.43	0.01	9	amygdala,anterior_cingulate_cortex,caudate_basal_ganglia,hippocampus,hypothalamus,nucleus_accumbens_basal_ganglia,putamen_basal_ganglia,spinal_cord_cervical,substantia_nigra
ENSG00000114646.5	CSPG5	53.505	58.74	44.635	27.52	21	47.635	56.96	35.83	40.75	54.69	36.095	16.66	22.7	39.7477	40.75	0.02	9	amygdala,anterior_cingulate_cortex,caudate_basal_ganglia,cortex,frontal_cortex,hippocampus,hypothalamus,nucleus_accumbens_basal_ganglia,putamen_basal_ganglia
ENSG00000239264.4	TXNDC5	15.715	15.77	18.505	21.58	21.47	17.89	18.98	15.96	25.23	21.58	16.695	25.7	21.07	19.7035	18.98	0.02	0
ENSG00000113273.11	ARSB	2.3435	2.436	2.627	3.9535	3.591	2.5375	2.957	2.537	2.273	2.722	2.186	3.883	2.5965	2.81869	2.5965	0.02	0
ENSG00000183098.6	GPC6	0.74905	0.7098	1.484	0.6652	1.274	0.6917	0.7386	0.6792	1.148	0.9217	0.70125	0.79	0.77	0.870962	0.74905	0.02	0
ENSG00000173083.10	HPSE	0.47605	0.6501	0.54085	0.283	0.478	0.4174	0.6418	0.5934	0.6151	0.3792	0.2603	2.447	0.7204	0.654046	0.54085	0.02	0
ENSG00000123595.5	RAB9A	13.915	12.03	13.995	14.535	14.58	12.54	13.66	13.3	14.02	15.29	12.425	33.65	17	15.4569	13.995	0.04	1	spinal_cord_cervical
ENSG00000136021.13	SCYL2	6.9765	7.072	6.6665	21.255	17.47	7.817	10.18	6.692	9.167	7.989	5.193	10.08	6.5065	9.4665	7.817	0.04	0
ENSG00000139719.5	VPS33A	4.764	5.967	6.073	15.075	13.66	9.5405	10.21	5.256	7.037	6.487	4.9615	8.395	5.2655	7.89935	6.487	0.04	0
ENSG00000102393.5	GLA	4.4845	4.772	5.6355	11.655	10.27	5.4445	6.99	5.01	6.781	5.889	4.9355	10.57	7.482	6.91685	5.889	0.04	0
ENSG00000145321.8	GC	0	0	0	0	0.03723	0	0	0	0	0	0	0	0	0.00286385	0	0.04	0
ENSG00000153498.7	SPACA7	0	0	0	0	0	0	0	0	0	0	0	0	0	0	0	0.04	0
ENSG00000143376.8	SNX27	16.055	19.22	23.68	45.87	45.34	22.48	26.3	18.39	22.99	25.1	18.835	27.68	19.505	25.4958	22.99	0.06	4	caudate_basal_ganglia,cerebellar_hemisphere,cerebellum,nucleus_accumbens_basal_ganglia
ENSG00000182287.9	AP1S2	17.74	16.01	14.195	22.86	16.64	12.915	19.61	10.16	19.49	18.77	11.255	22.28	13.285	16.5546	16.64	0.06	0
ENSG00000119899.11	SLC17A5	5.2985	6.344	6.545	14.465	12.11	6.5955	9.307	5.776	10.14	7.844	5.0275	11.52	6.5205	8.26869	6.5955	0.06	0
ENSG00000102805.9	CLN5	5.963	5.074	6.5055	11.395	10.91	5.4675	6.057	5.699	7.124	6.47	5.616	12.4	6.8055	7.34512	6.47	0.06	0
ENSG00000133135.9	RNF128	2.5205	3.403	2.139	1.0605	0.7145	2.1355	5.022	2.464	5.852	5.335	1.5335	1.049	2.5125	2.74931	2.464	0.06	0
ENSG00000180509.7	KCNE1	0.13025	0.07415	0.10795	0.08464	0.09626	0.06929	0.07257	0.2244	0.1387	0.068	0.057745	0.2003	0.07103	0.10733	0.08464	0.06	0
ENSG00000094631.14	HDAC6	18.335	21.13	19.995	84.14	92.5	31.49	25.97	19.4	29.9	20.52	17.685	34.4	24.245	33.8238	24.245	0.07	5	cerebellar_hemisphere,cerebellum,cortex,hypothalamus,spinal_cord_cervical
ENSG00000143878.8	RHOB	175.75	175.7	242.9	227.65	264.8	204.9	229	202.6	297	210.7	225.85	624	345.15	263.538	227.65	0.08	13	amygdala,anterior_cingulate_cortex,caudate_basal_ganglia,cerebellar_hemisphere,cerebellum,cortex,frontal_cortex,hippocampus,hypothalamus,nucleus_accumbens_basal_ganglia,putamen_basal_ganglia,spinal_cord_cervical,substantia_nigra
ENSG00000086730.12	LAT2	3.099	1.757	2.7175	3.475	3.145	1.4935	1.887	3.034	4.373	2.757	2.145	12.97	6.31	3.78177	3.034	0.08	0
ENSG00000134575.5	ACP2	13.045	16.51	14.03	29.1	30.89	22.535	24	13.3	23.94	15.69	11.685	15.06	13.815	18.7385	15.69	0.09	0
ENSG00000158488.11	CD1E	0	0	0	0	0	0	0	0	0	0	0	0	0	0	0	0.09	0
ENSG00000169439.7	SDC2	26.935	23.79	31.84	32.51	25.83	19.365	20.67	13.71	29.55	40.08	23.48	12.06	23.88	24.9	23.88	0.1	5	amygdala,caudate_basal_ganglia,hypothalamus,nucleus_accumbens_basal_ganglia,putamen_basal_ganglia
ENSG00000005893.11	LAMP2	42.36	22.61	51.175	23.235	20.9	25.75	33.9	53.52	40.07	33.86	52.575	156.6	61.62	47.5519	40.07	0.11	9	amygdala,caudate_basal_ganglia,frontal_cortex,hippocampus,hypothalamus,nucleus_accumbens_basal_ganglia,putamen_basal_ganglia,spinal_cord_cervical,substantia_nigra
ENSG00000114378.12	HYAL1	1.283	1.342	1.8745	3.8195	4.245	1.997	1.79	1.497	1.74	1.477	1.839	2.162	1.894	2.07385	1.839	0.11	0
ENSG00000104774.8	MAN2B1	7.0265	5.778	6.9365	15.84	15.56	7	6.507	8.775	9.755	6.987	6.3975	18.89	10.39	9.68019	7.0265	0.12	0
ENSG00000147614.3	ATP6V0D2	0.0236	0	0.021575	0.04762	0.04212	0	0	0.02864	0.08692	0	0.026115	0.05571	0.1683	0.0385077	0.026115	0.13	0
ENSG00000124333.10	VAMP7	20.295	22	18.05	22.565	16.25	17.345	27.04	21.49	24.43	17.55	16.86	46.28	28.195	22.95	21.49	0.15	2	spinal_cord_cervical,substantia_nigra
ENSG00000107798.13	LIPA	15.795	11.91	15.765	17.08	15.19	12.025	15.69	23.91	17.64	12.42	16.245	101.9	28.53	23.3923	15.795	0.15	3	hippocampus,spinal_cord_cervical,substantia_nigra
ENSG00000103811.11	CTSH	14.905	21.8	11.55	9.3225	11.97	23.825	22.89	18.98	14.93	11.14	10.02	24.92	19.025	16.5598	14.93	0.15	0
ENSG00000118640.6	VAMP8	8.0195	4.948	6.4135	3.258	3.185	4.299	4.357	7.531	8.959	5.5	5.6685	27.72	12.33	7.86065	5.6685	0.15	0
ENSG00000165556.9	CDX2	0	0	0	0.072125	0.06603	0	0	0	0	0	0	0	0	0.0106273	0	0.15	0
ENSGR0000124333.10	VAMP7	0	0	0	0	0	0	0	0	0	0	0	0	0	0	0	0.15	0
ENSG00000100299.13	ARSA	12.91	15.45	15.335	43.76	51.9	24.43	20.37	15.07	18.35	17.24	14.735	30.34	18.26	22.9346	18.26	0.16	1	cerebellum
ENSG00000165102.10	HGSNAT	10.825	14.29	14.13	37.715	32.14	17.945	20.7	11.01	19.65	17.95	11.47	17.2	12.67	18.2842	17.2	0.16	0
ENSG00000189171.9	S100A13	71.07	64.2	64.4	35.815	34.97	54.945	57.59	47.87	61.13	62.76	68.5	96.01	91.865	62.3942	62.76	0.17	11	amygdala,anterior_cingulate_cortex,caudate_basal_ganglia,cortex,frontal_cortex,hippocampus,hypothalamus,nucleus_accumbens_basal_ganglia,putamen_basal_ganglia,spinal_cord_cervical,substantia_nigra
ENSG00000177628.11	GBA	8.639	11.07	12.115	12.235	11.74	13.745	16.33	9.221	14.91	14.31	9.684	18.77	11.845	12.6626	12.115	0.18	0
ENSG00000056998.14	GYG2	6.016	5.068	3.935	3.253	4.329	5.889	5.81	8.284	11.6	4.834	2.9785	34.71	15.1	8.6005	5.81	0.2	1	spinal_cord_cervical
ENSG00000119541.5	VPS4B	11.61	13	13.14	31.835	24.72	13.475	17.89	14.17	21.17	13.54	11.46	32.03	16.885	18.0712	14.17	0.22	0
ENSG00000163131.6	CTSS	2.7475	2.141	2.9325	2.114	1.347	1.458	2.032	3.321	4.662	2.292	2.1635	17.58	6.4315	3.94015	2.292	0.22	0
ENSG00000139190.12	VAMP1	19.96	31.36	20.345	40.725	39.12	65.035	116.5	27.92	63.76	18.81	18.405	89.73	51.355	46.3865	39.12	0.24	7	anterior_cingulate_cortex,cortex,frontal_cortex,hippocampus,hypothalamus,spinal_cord_cervical,substantia_nigra
ENSG00000164073.5	MFSD8	4.661	4.904	5.8485	20.87	16.59	5.0575	6.237	4.688	6.752	7.076	4.6515	9.623	5.0925	7.85008	5.8485	0.24	0
ENSG00000221988.8	PPT2	12.075	13.46	15.33	75.975	81.95	19.515	18.93	12.84	16.86	16.34	13.345	15.21	13.005	24.9873	15.33	0.26	2	cerebellar_hemisphere,cerebellum
ENSG00000119655.4	NPC2	21.995	16.21	24.06	8.601	9.228	14.62	15.5	22.27	32.26	20.04	21.465	100.4	41.16	26.7545	21.465	0.28	7	amygdala,caudate_basal_ganglia,hippocampus,hypothalamus,putamen_basal_ganglia,spinal_cord_cervical,substantia_nigra
ENSG00000162511.7	LAPTM5	17.46	9.57	15.37	5.3065	3.397	7.845	10.61	17.22	24.88	13.14	11.5	86.12	40.85	20.2514	13.14	0.28	2	spinal_cord_cervical,substantia_nigra
ENSG00000142867.8	BCL10	2.731	2.953	3.102	5.693	5.526	3.373	3.869	2.973	3.317	3.403	2.4445	4.145	2.687	3.55512	3.317	0.28	0
ENSG00000159197.3	KCNE2	0.8121	0.9486	0.8181	0.68835	0.6384	0.97545	1.052	0.6786	1.22	1.071	0.6419	0.4808	0.8555	0.836985	0.8181	0.28	0
ENSG00000204287.9	HLA-DRA	55.87	27.28	52.055	24.815	13.58	21.98	26.3	73.21	118.7	36.99	31.86	544.8	118.35	88.1377	36.99	0.3	9	amygdala,anterior_cingulate_cortex,caudate_basal_ganglia,hippocampus,hypothalamus,nucleus_accumbens_basal_ganglia,putamen_basal_ganglia,spinal_cord_cervical,substantia_nigra
ENSG00000069869.11	NEDD4	1.0375	0.8756	1.0035	0.52325	0.5817	0.80985	0.7894	0.9803	1.174	1.123	0.7823	2.09	1.2795	1.00384	0.9803	0.3	0
ENSG00000110911.10	SLC11A2	9.0635	9	9.4975	20.615	18.65	10.945	12.79	11.09	12.76	9.879	8.177	25.73	10.5	12.9767	10.945	0.31	0
ENSG00000095066.7	HOOK2	6.2415	8.932	7.527	26.6	26.93	15.88	12.69	6.13	12.02	8.939	5.8805	5.872	6.717	11.5661	8.932	0.31	0
ENSG00000141337.8	ARSG	1.054	1.418	1.9695	8.3645	7.817	1.925	2.026	1.127	1.824	2.238	1.6835	1.609	1.657	2.67019	1.824	0.31	0
ENSG00000106460.14	TMEM106B	5.1105	5.509	5.4835	12.475	10.6	5.2285	7.389	5.902	6.982	5.904	4.5575	11.15	5.689	7.07538	5.902	0.33	0
ENSG00000127083.7	OMD	1.379	1.483	3.149	0.81705	0.811	1.48	1.79	1.976	1.358	1.502	2.7705	2.252	2.349	1.7782	1.502	0.33	0
ENSG00000181523.8	SGSH	6.6805	7.839	7.032	3.9865	6.027	10.285	8.461	4.936	14.38	9.862	5.589	7.967	7.321	7.72046	7.321	0.34	0
ENSG00000188783.5	PRELP	10.25	11.2	15.165	3.8265	7.139	11.69	8.701	8.112	5.936	13.61	11.895	6.454	7.1325	9.31623	8.701	0.35	0
ENSG00000173546.7	CSPG4	10.57	8.883	6.677	3.048	3.791	7.4215	6.516	8.293	9.271	6.824	5.9515	6.108	9.94	7.17646	6.824	0.35	0
ENSG00000102575.6	ACP5	0.40035	0.3038	0.561	0.3254	0.3701	0.35725	0.257	0.4309	0.5897	0.421	0.52815	1.853	0.97205	0.5669	0.421	0.35	0
ENSG00000010404.13	IDS	267.95	452.9	152.3	206.4	125.6	305.15	435.4	223.4	161.1	280.3	120	100.4	103.75	225.742	206.4	0.38	13	amygdala,anterior_cingulate_cortex,caudate_basal_ganglia,cerebellar_hemisphere,cerebellum,cortex,frontal_cortex,hippocampus,hypothalamus,nucleus_accumbens_basal_ganglia,putamen_basal_ganglia,spinal_cord_cervical,substantia_nigra
ENSG00000134243.7	SORT1	40.67	45.49	49.075	17.335	22.43	62.735	79.88	77.42	39.62	39.64	46.745	196.2	62.68	59.9938	46.745	0.38	11	amygdala,anterior_cingulate_cortex,caudate_basal_ganglia,cortex,frontal_cortex,hippocampus,hypothalamus,nucleus_accumbens_basal_ganglia,putamen_basal_ganglia,spinal_cord_cervical,substantia_nigra
ENSG00000177879.10	AP3S1	78.855	92.68	72.005	100.25	75.88	71.44	111.4	80.97	71.43	90.6	55.7	78.04	69.15	80.6462	78.04	0.39	13	amygdala,anterior_cingulate_cortex,caudate_basal_ganglia,cerebellar_hemisphere,cerebellum,cortex,frontal_cortex,hippocampus,hypothalamus,nucleus_accumbens_basal_ganglia,putamen_basal_ganglia,spinal_cord_cervical,substantia_nigra
ENSG00000105612.4	DNASE2	14.31	16.32	17.645	14.205	14.85	16.525	17.7	11.07	15.4	17.62	15.2	16.72	15.21	15.5981	15.4	0.39	0
ENSG00000166340.10	TPP1	55.43	51.54	67.935	44.725	54.06	64.5	61.57	41.9	54.49	67.1	52.03	90.35	58.36	58.7685	55.43	0.4	13	amygdala,anterior_cingulate_cortex,caudate_basal_ganglia,cerebellar_hemisphere,cerebellum,cortex,frontal_cortex,hippocampus,hypothalamus,nucleus_accumbens_basal_ganglia,putamen_basal_ganglia,spinal_cord_cervical,substantia_nigra
ENSG00000166900.10	STX3	3.5505	5.41	3.9605	24.915	23.55	8.1005	8.408	4.774	5.261	4.155	3.4945	6.435	5.069	8.23715	5.261	0.4	0
ENSG00000172232.5	AZU1	0.8636	1.7	0.74335	0.3109	0.3613	2.2805	2.003	0.94	2.001	1.063	0.6667	0.3428	0.64895	1.07116	0.8636	0.4	0
ENSG00000169252.4	ADRB2	1.911	1.77	1.5585	0.702	0.8915	1.855	1.615	1.998	1.515	1.679	1.3765	3.545	2.6335	1.77308	1.679	0.42	0
ENSG00000129204.12	USP6	0.32615	0.3037	0.36415	0.892	0.7966	0.3885	0.4037	0.4041	0.439	0.3939	0.28665	0.7248	0.3684	0.468588	0.3939	0.42	0
ENSG00000132842.9	AP3B1	6.8345	5.031	7.1725	6.1285	6.377	5.7875	6.045	6.466	7.935	7.187	6.4805	13.3	8.7855	7.19462	6.4805	0.43	0
ENSG00000076944.10	STXBP2	3.3605	2.467	5.3885	3.632	4.744	3.8085	3.402	3.597	3.553	5.06	4.4755	9.347	4.872	4.439	3.8085	0.43	0
ENSG00000071553.12	ATP6AP1	40.2	62.42	46.025	162	139.2	83.52	103	48.59	73.49	54.44	36.365	73.93	43.66	74.3723	62.42	0.44	13	amygdala,anterior_cingulate_cortex,caudate_basal_ganglia,cerebellar_hemisphere,cerebellum,cortex,frontal_cortex,hippocampus,hypothalamus,nucleus_accumbens_basal_ganglia,putamen_basal_ganglia,spinal_cord_cervical,substantia_nigra
ENSG00000129226.9	CD68	8.6435	5.344	9.6755	12.28	11.77	5.27	5.766	8.367	11.34	8.393	7.3055	44.36	17.415	11.9946	8.6435	0.46	1	spinal_cord_cervical
ENSG00000141012.8	GALNS	4.7625	5.308	6.103	13.27	15.15	7.52	7.083	5.429	8.426	5.926	4.942	6.807	4.2865	7.30869	6.103	0.47	0
ENSG00000254245.1	PCDHGA3	2.8865	3.762	2.471	3.2595	3.491	4.091	3.491	1.738	1.708	3.787	2.2695	2.127	1.4765	2.81215	2.8865	0.47	0
ENSG00000164821.4	DEFA4	0.018885	0.07597	0.089175	0	0	0.10745	0.082	0.05739	0.08664	0	0.08854	0.1243	0.09407	0.0634169	0.082	0.48	0
ENSG00000174080.6	CTSF	59.53	82.43	78.025	259.55	277	113.4	107	57.31	70.82	86.81	71.265	86.78	76.625	109.734	82.43	0.49	13	amygdala,anterior_cingulate_cortex,caudate_basal_ganglia,cerebellar_hemisphere,cerebellum,cortex,frontal_cortex,hippocampus,hypothalamus,nucleus_accumbens_basal_ganglia,putamen_basal_ganglia,spinal_cord_cervical,substantia_nigra
ENSG00000138760.4	SCARB2	50.805	48.54	54.96	86.725	67.01	50.15	69.78	61.83	67.83	51.27	50.8	186.7	67.695	70.315	61.83	0.49	13	amygdala,anterior_cingulate_cortex,caudate_basal_ganglia,cerebellar_hemisphere,cerebellum,cortex,frontal_cortex,hippocampus,hypothalamus,nucleus_accumbens_basal_ganglia,putamen_basal_ganglia,spinal_cord_cervical,substantia_nigra
ENSG00000122359.13	ANXA11	16.075	21.5	19.46	25.48	24.58	28.99	30.67	13.96	6.81	21.56	14.155	11.89	8.754	18.7603	19.46	0.49	0
ENSG00000104763.13	ASAH1	49.35	49.34	57.67	94.855	73.55	42.18	58.49	48.61	70.09	60.1	47.38	124.9	74.85	65.4896	58.49	0.51	13	amygdala,anterior_cingulate_cortex,caudate_basal_ganglia,cerebellar_hemisphere,cerebellum,cortex,frontal_cortex,hippocampus,hypothalamus,nucleus_accumbens_basal_ganglia,putamen_basal_ganglia,spinal_cord_cervical,substantia_nigra
ENSG00000102837.6	OLFM4	0.2919	0.7582	0.5641	0.1556	0.2108	0.95415	1.234	0.3099	0.4348	0.6836	0.33665	0.4374	0.30645	0.513658	0.4348	0.53	0
ENSG00000026297.11	RNASET2	21.085	15.14	20.66	8.6905	8.057	14.285	15.47	19.5	24.14	19.47	15.325	53.66	27.385	20.2206	19.47	0.55	2	spinal_cord_cervical,substantia_nigra
ENSG00000104497.9	SNX16	2.7045	3.719	2.925	6.542	5.269	2.7615	5.045	3.221	5.712	2.944	2.519	6.498	5.452	4.25477	3.719	0.55	0
ENSG00000100448.3	CTSG	0.057655	0.04304	0.06412	0.04873	0.05662	0.100485	0.07003	0.05321	0.06584	0.05283	0.06418	0.08386	0.0654	0.0635385	0.06412	0.55	0
ENSG00000170266.11	GLB1	6.367	7.752	8.0015	15.135	14.68	9.2705	10.25	6.153	9.169	8.519	6.17	9.177	7.1185	9.05865	8.519	0.58	0
ENSG00000180871.3	CXCR2	0.1847	0.1539	0.19915	0.1067	0.08945	0.12745	0.1536	0.1709	0.2098	0.1218	0.1695	0.3243	0.31305	0.178792	0.1695	0.6	0
ENSG00000101160.9	CTSZ	34.135	40.56	47.36	123.7	107.9	45.31	53.08	37.27	60.35	56.67	45.645	120	67.425	64.5696	53.08	0.62	13	amygdala,anterior_cingulate_cortex,caudate_basal_ganglia,cerebellar_hemisphere,cerebellum,cortex,frontal_cortex,hippocampus,hypothalamus,nucleus_accumbens_basal_ganglia,putamen_basal_ganglia,spinal_cord_cervical,substantia_nigra
ENSG00000170310.10	STX8	9.5415	10.44	8.7945	11.835	10.69	12.175	13.9	8.163	11.23	9.693	7.442	14.5	10.575	10.6907	10.575	0.64	0
ENSG00000179163.11	FUCA1	6.832	7.027	7.5735	12.905	10.69	8.1295	10.18	6.61	11.49	8.197	5.6845	15.17	7.671	9.08919	8.1295	0.66	0
ENSG00000122679.4	RAMP3	6.0035	7.966	5.968	4.1145	4.892	9.4765	9.777	10.22	18.04	4.75	5.4425	119.3	19.76	17.3623	7.966	0.66	1	spinal_cord_cervical
ENSG00000127324.4	TSPAN8	0.60785	0.4447	0.4988	0.338	0.3323	0.39475	0.4268	1.445	1.629	0.4815	0.5804	35.42	5.211	3.6777	0.4988	0.66	1	spinal_cord_cervical
ENSG00000196743.4	GM2A	18.445	14.84	21.855	18.4	16.27	16.855	16.51	20.17	15.98	18.85	20.58	63.49	28.555	22.3692	18.445	0.68	3	putamen_basal_ganglia,spinal_cord_cervical,substantia_nigra
ENSG00000134812.3	GIF	0	0.01984	0	0.097435	0.1326	0.03088	0.031	0	0	0	0	0	0	0.0239812	0	0.69	0
ENSG00000122862.4	SRGN	36.75	29.53	40.87	20.465	19.36	28.975	33.63	44.68	63.65	30.47	33.055	182.9	66.645	48.5369	33.63	0.7	10	amygdala,anterior_cingulate_cortex,caudate_basal_ganglia,frontal_cortex,hippocampus,hypothalamus,nucleus_accumbens_basal_ganglia,putamen_basal_ganglia,spinal_cord_cervical,substantia_nigra
ENSG00000241106.2	HLA-DOB	0.79995	0.8225	0.85625	1.7755	1.84	1.0165	0.8884	0.7391	1.354	0.833	0.77645	1.583	1.219	1.11567	0.8884	0.73	0
ENSG00000038002.4	AGA	6.985	6.037	8.035	5.7725	4.879	5.0235	7.173	7.308	8.024	7.845	6.5685	24.03	8.6425	8.17869	7.173	0.75	0
ENSG00000133661.11	SFTPD	2.4135	3.295	4.1725	3.046	3.035	3.678	3.806	1.942	3.203	5.344	2.924	0.8021	1.4895	3.01158	3.046	0.75	0
ENSG00000183035.8	CYLC1	0	0	0	0	0	0	0	0	0	0	0	0	0	0	0	0.77	0
ENSG00000107521.14	HPS1	13.43	16.48	14.925	29.865	32.3	21.66	20.69	14.15	16.74	16.87	11.695	18.75	13.245	18.5231	16.74	0.85	0
ENSG00000054983.12	GALC	11.865	10.58	12.865	19.045	15.94	10.625	13.81	11.78	14.09	12.83	10.185	28.5	12.435	14.1962	12.83	0.85	0
ENSG00000196188.6	CTSE	0.02072	0.01973	0.0075265	0.037855	0.04257	0.02414	0.02068	0.01611	0.01369	0	0.0096625	0.01596	0.015585	0.0187868	0.01611	0.85	0
ENSG00000137976.7	DNASE2B	0.1724	0.2037	0.35805	0.18505	0.2101	0.2892	0.3391	0.1884	0.2684	0.7613	0.20555	0.6082	0.22395	0.308723	0.22395	0.88	0
ENSG00000115884.6	SDC1	0.5472	0.7667	0.43695	1.2175	4.738	0.98845	0.9783	0.4009	1.643	0.3944	0.3251	0.4684	4.404	1.33145	0.7667	0.89	0
ENSG00000178597.4	PSAPL1	0.019615	0.02641	0.034765	0.02394	0.02552	0.03256	0.03548	0.03726	0.03427	0.03622	0.025905	0.0471	0.02972	0.0314435	0.03256	0.92	0
ENSG00000141316.8	SPACA3	0	0	0.00899	0	0	0	0	0	0	0	0.016565	0	0	0.00196577	0	0.93	0
ENSG00000169174.9	PCSK9	0.037665	0.05716	0.02842	22.325	22.64	0.1293	0.1231	0.03678	0.1377	0.2491	0.02967	0.1659	0.07944	3.54148	0.1231	0.94	0
ENSG00000049860.9	HEXB	11.305	13.22	18.15	26.85	19.63	13.755	21.65	11.01	17.26	20.36	13.49	19	14.495	16.9365	17.26	0.95	0
ENSG00000039319.12	ZFYVE16	11.325	8.565	15.005	25.19	27.47	12.88	11.35	13.65	14.33	13.6	13.63	36.23	17.345	16.9669	13.65	1.21	1	spinal_cord_cervical
ENSG00000107611.10	CUBN	0.56885	0.5375	0.91965	1.0815	1.179	0.588	0.4594	0.4517	0.6578	0.8406	0.56515	0.4732	0.3197	0.664773	0.56885	1.26	0
ENSG00000157766.11	ACAN	0.2414	0.278	0.1665	0.055765	0.05991	0.29785	0.3963	0.2081	0.6771	0.1513	0.17875	0.4265	0.2674	0.261913	0.2414	1.28	0
ENSG00000100078.3	PLA2G3	0.04519	0.2044	0.036305	0.59725	0.64	0.1738	0.1434	0.1161	0.1238	0.02701	0.058255	0.1869	0.04082	0.184095	0.1238	1.29	0
ENSG00000152056.12	AP1S3	0.36765	0.5298	0.64245	1.767	1.71	0.6693	0.9105	0.3745	0.6455	1.062	0.48115	0.4374	0.2789	0.759704	0.64245	1.3	0
ENSG00000137812.15	CASC5	0.02937	0.02714	0.03222	0.043675	0.05214	0.031605	0.02989	0.03088	0.0417	0.03245	0.02739	0.06717	0.04402	0.0376654	0.03222	1.65	0
ENSG00000166311.5	SMPD1	16.63	18.66	19.195	55.675	62.03	29.61	26.31	18.84	23.64	19.2	19.15	38.96	24.99	28.6838	23.64	1.72	3	cerebellar_hemisphere,cerebellum,spinal_cord_cervical
ENSG00000138744.10	NAAA	3.097	3.979	4.7595	11.72	9.354	4.0885	5.358	3.57	5.202	5.345	3.1165	6.956	4.0095	5.42731	4.7595	1.75	0
ENSG00000183695.2	MRGPRX2	0	0	0	0	0	0	0	0	0	0	0	0	0	0	0	1.75	0
ENSG00000100099.16	HPS4	10.11	11.47	12.64	68.83	68.18	14.44	14.27	9.518	13.07	15.87	9.498	16.04	11.105	21.157	13.07	1.76	2	cerebellar_hemisphere,cerebellum
ENSG00000185339.4	TCN2	9.1925	8.778	10.825	6.0285	9.28	11.88	9.175	10.25	13.5	9.847	11.145	19.9	13.3	11.0078	10.25	1.93	0
ENSG00000100604.8	CHGA	29.16	87.68	26.89	4.799	4.378	219.6	335.6	40.47	79.27	32.64	22.985	5.666	32.185	70.871	32.185	2.11	10	amygdala,anterior_cingulate_cortex,caudate_basal_ganglia,cortex,frontal_cortex,hippocampus,hypothalamus,nucleus_accumbens_basal_ganglia,putamen_basal_ganglia,substantia_nigra
ENSG00000070371.11	CLTCL1	1.4165	1.488	1.9925	6.7295	6.478	1.831	1.651	1.6	4.649	2.087	1.7215	4.458	4.4365	3.11835	1.9925	2.35	0
ENSG00000013288.4	MAN2B2	7.2095	9.439	13.02	3.05	5.041	15.64	14.31	7.099	10.66	10.71	9.3915	9.228	6.88	9.35985	9.3915	2.38	0
ENSG00000081479.8	LRP2	1.0585	0.5054	0.68575	0.43175	0.6006	0.9004	0.6744	2.81	1.631	0.3937	0.84555	16.15	4.6855	2.41327	0.84555	3.32	0
ENSG00000113905.4	HRG	0	0.03331	0	0	0.01788	0.086595	0.06348	0	0	0.01813	0	0	0	0.0168765	0	3.67	0
ENSG00000171533.7	MAP6	23.86	30.49	26.865	34.275	37.22	41.325	41.6	23.82	34.75	34.74	21.065	25.01	17.715	30.2104	30.49	NA	9	amygdala,anterior_cingulate_cortex,caudate_basal_ganglia,cortex,frontal_cortex,hippocampus,hypothalamus,nucleus_accumbens_basal_ganglia,putamen_basal_ganglia
ENSG00000160695.10	VPS11	17.12	22.06	23.21	57.425	58.67	37.08	34.87	18.99	24.9	25.54	19.05	26.93	20.565	29.7238	24.9	NA	6	caudate_basal_ganglia,cerebellar_hemisphere,cerebellum,cortex,frontal_cortex,nucleus_accumbens_basal_ganglia
ENSG00000185596.12	WASH3P	11.325	13.95	12.36	42.675	43.95	17.65	15.49	13.29	14.69	12.22	12.085	17.78	12.695	18.4738	13.95	NA	1	cerebellum
ENSG00000167705.7	RILP	5.912	10.14	9.211	16.295	15.87	13.045	13.52	6.283	8.253	7.809	8.8755	5.056	7.7385	9.84677	8.8755	NA	0
ENSG00000127415.8	IDUA	5.703	7.912	7.03	52.445	69.56	13.48	9.461	6.586	8.422	8.301	6.0085	9.275	5.8645	16.1575	8.301	NA	2	cerebellar_hemisphere,cerebellum
ENSG00000204099.7	NEU4	7.7625	6.798	5.136	4.95	5.344	7.0895	7.048	7.81	8.542	5.051	6.086	6.983	8.984	6.73723	6.983	NA	0
ENSG00000271605.1	MILR1	1.383	0.7672	1.1805	0.43285	0.3357	0.5794	0.7339	1.431	1.599	1.108	0.9439	4.791	2.7515	1.38746	1.108	NA	0
ENSG00000137877.8	SPTBN5	0.65185	0.9568	0.3854	15.515	17.56	1.384	1.35	0.7449	0.8025	0.4723	0.3396	1.552	0.4376	3.24246	0.8025	NA	0
ENSG00000239839.1	DEFA3	0.40665	0.268	0.2977	0.2299	0.2795	0.5476	0.3389	0.3854	0.3311	0.2719	0.3785	0.4797	0.4166	0.356265	0.3389	NA	0
ENSG00000196289.5	BECN1P1	0	0	0	0	0	0	0	0	0	0	0	0	0	0	0	NA	0
ENSG00000206047.2	DEFA1	0	0	0	0	0	0	0	0	0	0	0	0	0	0	0	NA	0
ENSG00000240247.2	DEFA1B	0	0	0	0	0	0	0	0	0	0	0	0	0	0	0	NA	0

## Sheet: quartiles
	Min.	1st Qu.	Median	Mean	3rd Qu.	Max.
amygdala	0	2.348	8.548	24.72	21.29	425.2
anterior_cingulate_cortex	0	2.335	9.284	29.21	25.15	519.5
caudate_basal_ganglia	0	2.728	9.808	26.77	22.94	637.2
cerebellar_hemisphere	0	3.101	16.75	47.93	44.09	1006
cerebellum	0	3.42	16.21	45.09	41.93	864
cortex	0	2.412	11.58	36.52	31.42	648.6
frontal_cortex	0	2.655	12.28	41.66	33.51	775.7
hippocampus	0	2.488	8.722	25.14	22.1	486.4
hypothalamus	0	3.215	11.24	32.21	27.74	743.5
nucleus_accumbens_basal_ganglia	0	2.804	10.2	29.76	24.99	726
putamen_basal_ganglia	0	2.295	8.139	22.43	19.66	500
spinal_cord_cervical	0	3.813	14.52	43.92	33.54	806.7
substantia_nigra	0	2.703	10.35	29.46	25.43	592.2
